# Supplementary material for: Muscle Derived Mesenchymal Stem Cells Inhibit the Activity of the Free and the Neutrophil Extracellular Trap (NET)-Bond Myeloperoxidase
Source: Cells. 2021 Dec 10;10(12):3486. doi: 10.3390/cells10123486 (PMC8700239; doi:10.3390/cells10123486)
Supplement: Supplementary file 1 [file cells-10-03486-s001.zip]

Archive with 1 entries (1 files):
- cells-1443851-supplementary.pdf
